# Supplementary material for: Why were some countries more successful than others in curbing early COVID-19 mortality impact? A cross-country configurational analysis
Source: PLoS One. 2023 Mar 8;18(3):e0282617. doi: 10.1371/journal.pone.0282617 (PMC9994757; doi:10.1371/journal.pone.0282617)
Supplement: S1 Table — (XLSX) [file pone.0282617.s001.xlsx]

## Sheet: dataset
S1 Table. Dataset of 80 countries.
Country	A delayed public-health response	Past epidemic experience	Proportion of elderly in population	Population density	National income per capita	YLL rate
Afghanistan	53	0	2.62	58.27	510	76.57
Albania	55	0	14.2	104.17	4860	512.41
Algeria	69	1	6.55	18.08	3980	35.14
Argentina	70	1	11.24	16.42	12430	1172.82
Australia	31	1	15.92	3.3	53070	32.65
Austria	68	1	19.08	107.61	49010	243.53
Bangladesh	21	1	5.18	1252.56	2040	119.34
Belgium	63	0	19.01	379.42	46070	1420.12
Bolivia	71	1	7.34	10.63	3370	7.04
Brazil	61	1	9.25	25.25	9140	1593.22
Burkina Faso	71	1	2.41	74.27	750	3.84
Cameroon	72	1	2.72	54.74	1490	0.85
Canada	21	1	17.65	4.19	45080	249.43
Chad	67	0	2.49	12.66	680	9.38
Chile	74	1	11.88	25.49	14580	1291.46
China	0	1	11.47	148.3	9540	1.14
Colombia	54	1	8.77	45.37	6270	1773
Costa Rica	69	1	9.88	98.86	11970	634.9
Croatia	34	0	20.86	71.84	14410	124.52
Cuba	51	1	15.56	109.19	8630	11.46
Cyprus	69	0	14.05	129.72	27330	61.77
Czech Republic	26	0	19.8	138.24	20560	1156.17
Denmark	62	0	19.97	145.36	61260	214.6
Dominican Republic	75	1	7.3	222.29	7780	129.87
Ecuador	61	1	7.37	69.95	6090	1260.96
El Salvador	30	1	8.47	311.46	3820	15.27
Estonia	71	0	19.99	30.52	21200	102.87
Eswatini	28	0	4.01	66.75	3620	196.69
Ethiopia	27	0	3.52	99.25	800	0.07
Finland	36	0	22.14	18.17	48220	127.18
France	21	1	20.39	122.82	41200	761.75
Germany	56	1	21.56	237.83	47470	433.31
Greece	59	1	21.94	83.18	19080	461.37
Haiti	34	1	5.06	408.67	1410	47.68
Hungary	68	0	19.69	107.07	14980	64.87
Iceland	28	0	15.19	3.58	67760	200.96
India	25	1	6.38	459.58	2010	148.83
Indonesia	17	1	6.05	144.14	3840	186.44
Iraq	50	0	3.4	90.55	5040	7.94
Ireland	71	1	14.22	71.63	59350	388.66
Israel	32	0	12.21	418.39	41320	437.6
Italy	22	1	23.01	200.61	33850	840.41
Jamaica	30	1	8.92	272.23	5010	175.37
Japan	6	0	28	346.41	41770	8.93
Kenya	19	0	2.42	92.37	1680	11.71
Latvia	57	0	20.34	30.82	16550	28.68
Lithuania	71	0	20.16	44.61	17470	113.9
Luxembourg	68	0	14.27	255.14	79540	234.1
Malawi	79	0	2.64	197.59	440	20.56
Malta	53	0	20.82	1575.19	27950	401.55
Mexico	58	1	7.42	65.63	9180	2054.67
Moldova	56	0	12.01	92.72	3920	1052.2
Nepal	24	0	5.78	199.57	1120	30.91
Netherlands	69	1	19.61	515.14	51320	666.45
New Zealand	32	1	15.99	18.91	41650	6.48
Nicaragua	51	1	5.46	54.39	1970	52.28
Nigeria	77	1	2.74	220.65	1960	10.54
Norway	69	0	17.27	14.65	80320	85.1
Pakistan	30	0	4.32	280.93	1670	15.72
Panama	21	1	8.31	57.25	14490	366.03
Peru	65	1	8.39	25.4	6480	2319.73
Philippines	30	1	5.31	362.6	3710	173.8
Poland	68	0	18.12	124	14150	41.67
Portugal	68	0	22.36	112.29	22060	604.75
Romania	26	1	18.79	84.2	11430	92.16
Sierra Leone	75	1	2.95	108.25	490	15.54
Slovak Republic	65	0	16.17	113.44	18340	266.75
Slovenia	66	0	20.19	103.71	24640	1278.95
South Africa	22	1	5.42	48.27	6340	72.42
South Korea	30	1	15.06	530.24	32750	19.47
Spain	68	1	19.65	94.34	29310	1219.86
Suriname	72	1	7.02	3.73	5970	159.23
Sweden	61	1	20.2	25.24	55690	631.69
Switzerland	55	1	18.84	217.01	83280	780.95
Togo	75	0	2.89	148.6	880	17.68
Turkey	23	1	8.73	108.4	10510	185.46
Ukraine	71	0	16.7	76.61	2750	606.8
United Kingdom	72	1	18.51	276.26	42410	1228.35
United States	32	1	16.21	35.89	63490	1317.94
Uruguay	72	0	14.94	19.78	17280	36.93
